# Supplementary material for: Differences in Tumor Immune Microenvironment in Metastatic Sites of Breast Cancer
Source: Front Oncol. 2021 Mar 18;11:649004. doi: 10.3389/fonc.2021.649004 (PMC8013993; doi:10.3389/fonc.2021.649004)
Supplement: Supplementary file 2 [file Table_1.XLSX]

## Sheet: Sheet1
	Supplementary Table S2. Detailed statistics of comparison analyses in each dataset and method.
	xCell analysis in GSE124647										xCell analysis in GSE56493
		LN-Breast		Bone-Breast		Liver-Breast		Skin-Breast				LN-Breast		Bone-Breast		Liver-Breast		Skin-Breast
	Cells	P-value	logFC	P-value	logFC	P-value	logFC	P-value	logFC		Cells	P-value	logFC	P-value	logFC	P-value	logFC	P-value	logFC
	aDC	0.00287993	0.723715	0.0222528	-1.24383	0.271102	0.343338	0.967647	0.0731685		aDC	0.519419	0.576556	0.0355981	-54.1502	0.0668744	-1.16086	0.637414	0.258525
	B-cells	0.00464296	1.9958	0.590194	-0.225192	0.288977	-0.580277	0.133081	-0.594168		B-cells	0.165681	1.56454	0.695204	-1.10814	0.200427	-1.26027	0.0152674	-1.17961
	Basophils	0.145318	0.359191	0.0297334	0.686035	0.00176359	0.752881	0.617356	0.0379996		Basophils	0.0408459	-0.695057	0.783079	-0.181592	0.517641	-0.288261	0.0579871	-0.952906
	CD4+ memory T-cells	0.0372806	0.599884	0.898974	-0.0254272	0.88308	-0.0195411	0.0585179	-0.60414		CD4+ memory T-cells	0.248036	0.873191	0.885558	-1.17681	0.322512	-1.56972	0.968414	-1.31314
	CD4+ naive T-cells	0.0854505	2.27879	0.432331	1.05457	0.648202	0.106369	0.6333	-0.453395		CD4+ naive T-cells	0.347969	-0.163236	0.473813	-1.78904	0.0416058	-1.63473	0.0876889	-1.13789
	CD4+ T-cells	0.0113654	1.09054	0.762707	0.195862	0.920813	-0.0761392	0.192788	-0.725258		CD4+ T-cells	0.20369	2.52968	0.549858	-51.1325	0.549715	-49.5632	0.817647	-6.26962
	CD4+ Tcm	0.024201	0.762378	0.24974	0.375322	0.476473	-0.191852	0.640905	0.374306		CD4+ Tcm	0.0888282	1.30486	0.2937	-51.1159	0.711236	-0.129791	0.0955747	-1.30474
	CD4+ Tem	0.00324522	1.28066	0.174731	0.782513	0.100712	0.775023	0.502529	-0.256765		CD4+ Tem	0.713499	0.10045	0.476813	-0.712174	0.687968	-0.0458313	0.10046	-1.08167
	CD8+ naive T-cells	0.98805	0.00385139	0.145417	-0.624456	0.908937	-0.0143007	0.826188	0.116448		CD8+ naive T-cells	0.109893	1.33396	0.0377794	1.32561	0.099525	1.24673	0.00410713	1.64617
	CD8+ T-cells	0.0029501	0.807592	0.301124	0.309228	0.281711	0.326448	0.00975487	-1.61942		CD8+ T-cells	0.957403	-0.273565	1	-1.46927	0.804844	-1.07447	0.721556	-0.786784
	CD8+ Tcm	0.0225555	1.58795	0.729	0.649437	0.690382	0.101764	0.0158093	-52.64		CD8+ Tcm	0.431061	0.127359	0.747202	-1.00408	0.720669	-0.853838	0.823226	-0.67154
	CD8+ Tem	0.370791	1.18802	0.00612382	1.35762	0.133183	1.00578	0.0125365	-2.71805		CD8+ Tem	0.797413	-0.199199	0.475271	-0.614688	0.786571	-0.136334	0.273281	-0.909577
	cDC	0.238149	1.04731	0.340438	-50.9941	0.721162	0.0352098	0.464712	0.770995		cDC	0.524183	0.313121	0.0275231	-3.29292	0.203229	-0.501625	0.968704	0.810728
	Class-switched memory B-cells	0.142194	0.708599	0.227988	-0.531163	0.061286	-0.817558	0.428857	-0.279356		Class-switched memory B-cells	0.0260517	1.54376	0.914904	-0.173192	0.866444	-0.161086	0.0113027	-1.18239
	DC	0.213124	0.271628	0.00669595	-1.37934	0.635289	-0.124132	0.888881	-0.0612696		DC	0.747218	0.233595	0.075497	-4.5234	0.000834454	-3.38825	0.88549	0.246806
	Eosinophils	0.505113	0.210553	0.00280362	1.17561	0.0711057	-0.855662	0.795214	0.144841		Eosinophils	0.623099	-3.65817	0.600817	-3.22747	0.981142	-3.0504	0.572256	-1.14146
	iDC	0.0366144	-0.525585	0.0179199	-1.0317	0.0110885	-1.07748	0.306092	-0.267846		iDC	0.28025	-0.429931	0.0239507	-2.61592	0.00011056	-2.70271	0.632173	-0.0741889
	Macrophages	0.072942	-0.777512	0.0122144	-1.8092	0.19085	-0.69749	0.0192732	-1.4723		Macrophages	0.0339607	-0.763147	0.003557	-4.25608	0.00691161	-1.57588	0.0023164	-1.6099
	Macrophages M1	0.666945	-0.405831	0.386413	-2.63577	0.907189	0.164228	0.104873	-1.95241		Macrophages M1	0.440527	-0.286709	0.0191982	-6.82068	0.0445305	-1.39594	0.107555	-1.01194
	Macrophages M2	0.597981	-0.228491	0.611094	-0.385578	0.658831	-0.284119	0.56205	-0.447881		Macrophages M2	0.0109753	-1.69838	0.0390966	-3.43969	0.655455	-0.943579	0.0373743	-1.70535
	Mast cells	0.436119	0.289076	0.102624	0.584941	1	-0.0264188	0.0180031	0.608941		Mast cells	0.642459	-0.699776	0.413575	-0.558889	0.937696	-0.456119	0.333163	-0.715543
	Megakaryocytes	0.841181	-0.0520578	0.395488	0.173124	0.731376	0.068446	0.589414	5.92294e-05		Megakaryocytes	0.318597	-1.95934	0.748539	-2.32902	0.902239	-1.27927	0.773566	-1.55819
	Memory B-cells	0.00189508	2.19462	0.528732	-1.01615	0.617323	-1.26545	1	0.126242		Memory B-cells	0.16638	1.7269	0.511111	-2.74192	0.313803	-1.48471	0.19908	-1.17167
	Monocytes	0.58364	0.401549	0.015717	1.42542	0.168332	0.803817	0.822505	0.222		Monocytes	0.145747	-1.68033	0.432265	-0.190751	0.341805	-0.0716467	0.0629019	-1.07584
	naive B-cells	0.0495875	4.44512	0.946811	-0.502932	0.134409	-3.19118	1	-0.529847		naive B-cells	0.213532	1.91082	0.885558	-0.557862	0.163942	-1.07741	0.310688	-0.542147
	Neutrophils	0.190054	0.31762	0.015939	1.00335	0.752916	-0.129608	0.281529	-0.351317		Neutrophils	0.00410088	-1.79187	0.103473	0.49858	0.532146	-0.0173025	0.129258	-1.16771
	NK cells	0.0412718	1.36471	0.16144	1.06588	0.163263	1.16523	0.0695257	-1.4982		NK cells	0.345043	-0.154573	0.284721	-0.55989	0.103177	0.0640933	1	0.13431
	NKT	0.772214	0.122347	0.395488	0.361367	0.934887	0.047849	0.164162	0.449515		NKT	0.333741	0.658857	0.61802	-0.0689219	0.407906	-0.102544	0.287137	0.733939
	pDC	0.272836	0.911027	0.154682	-1.90119	0.0513402	1.13186	0.071132	-52.9118		pDC	0.658423	-0.000845644	0.521982	-1.52946	0.384211	0.0329279	0.096372	-1.0562
	Plasma cells	0.80432	0.289584	0.174731	-2.07862	0.960229	0.31739	0.902822	0.339066		Plasma cells	0.00132721	1.45814	0.730614	-0.280006	1	-0.283257	0.233809	-0.817581
	pro B-cells	0.348785	0.444315	0.226379	-0.343569	0.907509	0.132015	0.791876	-0.515568		pro B-cells	0.0338234	0.82871	0.567902	-0.216481	0.92863	-0.379296	0.573108	-1.0939
	Tgd cells	0.0618625	0.461917	0.898974	0.342659	0.88308	0.0870315	0.0848242	-0.700945		Tgd cells	0.646966	-0.423604	0.521982	-0.191815	0.510331	-0.842505	0.038239	-1.56899
	Th1 cells	0.549097	-0.203078	0.254039	-0.364334	0.731376	-0.16388	1	-0.0633297		Th1 cells	0.115685	0.422915	0.235225	0.232016	0.746065	-0.0835428	0.916584	-0.0808644
	Th2 cells	0.261293	0.342978	0.746594	-0.0327005	0.239654	0.338203	0.597672	-0.196936		Th2 cells	0.0215086	0.688223	1	0.00579375	0.148314	-0.422963	0.410115	0.348811
	Tregs	0.741304	0.0984347	0.4852	-0.28018	0.816256	-0.186753	0.463811	0.479852		Tregs	0.064744	2.35355	0.0284981	-58.5056	0.264487	-3.43885	0.616828	-0.230991
	CIBERSORT analysis in GSE124647										CIBERSORT analysis in GSE56493
		LN-Breast		Bone-Breast		Liver-Breast		Skin-Breast				LN-Breast		Bone-Breast		Liver-Breast		Skin-Breast
	Cells	P-value	logFC	P-value	logFC	P-value	logFC	P-value	logFC		Cells	P-value	logFC	P-value	logFC	P-value	logFC	P-value	logFC
	B.cells.naive	0.135417	0.661438	1	0.0186022	0.0992363	-0.754308	0.228901	-0.332395		B.cells.naive	0.850291	1.27498	0.722051	0.167717	0.96435	0.0290949	0.0266009	-0.532302
	B.cells.memory	0.0503562	1.81648	0.231874	-2.14855	0.267722	0.889521	0.359234	1.08232		B.cells.memory	0.00908631	2.17639	0.229717	-Inf	0.0803088	-2.15363	0.933221	-1.03869
	Plasma.cells	0.987986	0.796754	0.475918	-0.420288	0.868178	-0.0831565	0.699456	0.0086658		Plasma.cells	0.0452347	1.37823	0.641337	1.41698	0.0628754	1.10629	0.411625	-0.0193271
	T.cells.CD8	0.108773	0.899982	0.895343	0.344348	0.59829	0.954065	0.0390296	-1.32077		T.cells.CD8	0.117337	0.584395	0.568749	-0.223509	0.91103	0.16103	0.0454862	0.866266
	T.cells.CD4.naive	0.175583	0.925349	0.566178	0.254333	0.549254	-0.559421	0.311594	-0.832303		T.cells.CD4.naive	0.393461	-0.473052	0.642032	-0.108477	0.696876	0.16468	0.10633	-1.90739
	T.cells.CD4.memory.resting	0.403883	-0.412211	0.368706	-1.4747	0.732188	0.405325	0.355623	0.363721		T.cells.CD4.memory.resting	0.104613	-0.269249	0.642032	-1.51088	0.5708	0.600622	0.141826	-0.435733
	T.cells.CD4.memory.activated	0.778766	-0.145359	0.568655	-0.440078	0.386067	-0.418574	0.191279	-0.835433		T.cells.CD4.memory.activated	0.405459	0.834263	0.968347	0.0834959	0.536306	-0.807675	0.285982	-0.614206
	T.cells.follicular.helper	0.0108591	1.30841	0.0104812	-2.29337	0.725005	0.137329	0.60782	-0.136553		T.cells.follicular.helper	0.00714497	0.844829	0.0866333	-2.01652	0.313624	-0.407334	0.125576	0.701244
	T.cells.regulatory..Tregs.	0.190006	-0.365623	0.046502	-0.882559	0.54484	0.183375	0.129748	0.606596		T.cells.regulatory..Tregs.	0.175338	-0.315442	0.252569	0.575638	0.654316	0.657197	0.0345668	0.130588
	T.cells.gamma.delta	0.958086	0.0830938	0.896871	-0.0279309	0.494701	0.290259	0.951216	-0.263773		T.cells.gamma.delta	0.0612073	0.95609	0.369741	0.351379	0.176855	0.814446	0.125367	0.643809
	NK.cells.resting	0.558795	-0.140439	0.413012	0.351314	0.776519	0.241792	0.0617615	-1.43044		NK.cells.resting	0.000145089	-1.88371	0.225885	0.580898	0.687493	0.0573714	0.0100476	-1.34911
	NK.cells.activated	0.867802	-0.673903	0.324437	-1.36703	0.15215	1.12319	0.148208	1.71629		NK.cells.activated	0.17719	0.477103	0.0167619	-Inf	0.927359	-0.0116428	0.00902957	1.3249
	Monocytes	0.75232	-0.309517	0.1148	0.82409	0.296239	0.270546	0.554252	0.208483		Monocytes	0.0761579	-1.6211	0.428596	0.253098	0.195582	0.363814	0.450408	-0.628346
	Macrophages.M0	0.00503023	-0.840998	0.641194	-0.340055	0.0373293	-0.806986	0.535297	-0.236456		Macrophages.M0	0.341499	-0.532897	0.836486	-0.179573	0.000960251	-1.95694	0.0540652	-0.998485
	Macrophages.M1	0.360175	-0.230404	0.00514708	-1.05671	0.706895	0.0886134	0.704326	-0.192739		Macrophages.M1	0.0179394	1.02283	0.0576549	-4.79137	0.333893	-0.487314	0.25083	0.928225
	Macrophages.M2	1	-1.21749	0.708614	-0.767012	0.338445	-2.10176	0.779567	-0.0912879		Macrophages.M2	0.458497	-0.303879	0.00134753	-5.51314	0.384255	-0.238867	0.385135	0.183077
	Dendritic.cells.resting	0.0423827	-0.752267	0.00667768	-1.57148	0.523243	0.297277	0.73424	0.118302		Dendritic.cells.resting	0.560256	-1.2201	0.386713	-Inf	0.886474	0.266251	0.135828	3.94549
	Dendritic.cells.activated	0.0091959	Inf	0.0206694	Inf	0.301898	Inf	0.0781834	Inf		Dendritic.cells.activated	0.163705	0.682354	0.555043	-2.73142	0.247699	-0.988376	0.237079	0.357788
	Mast.cells.resting	0.15469	-0.80137	0.512893	0.503025	0.853806	0.0967844	0.580816	1.06782		Mast.cells.resting	0.69973	0.527374	0.886459	-0.847176	0.00489305	1.43571	0.211885	1.39103
	Mast.cells.activated	0.578508	0.50271	0.0930302	-1.14213	0.229739	-0.100346	0.276614	0.569368		Mast.cells.activated	0.810698	0.0478429	0.925554	0.036686	0.0298125	-3.34586	0.986629	-1.1806
	Eosinophils	0.416653	-1.33392	0.69025	-1.50757	0.126026	-1.33113	0.299806	-0.763678		Eosinophils	0.770936	0.46451	0.851754	-1.15527	0.0934421	-2.0117	0.880112	0.473267
	Neutrophils	0.519544	0.295492	0.0499559	1.29369	0.465216	0.287957	0.452177	-0.00895853		Neutrophils	0.0161603	-1.07839	0.0152456	1.24932	0.103362	0.61258	0.271968	-0.580259
	TIMER analysis in GSE124647										TIMER analysis in GSE56493
		LN-Breast		Bone-Breast		Liver-Breast		Skin-Breast				LN-Breast		Bone-Breast		Liver-Breast		Skin-Breast
	Cells	P-value	logFC	P-value	logFC	P-value	logFC	P-value	logFC		Cells	P-value	logFC	P-value	logFC	P-value	logFC	P-value	logFC
	B_cell	0.00612133	0.122852	0.766961	0.0180567	0.682706	0.0100853	0.984076	-0.000820618		B_cell	0.00707169	0.115494	0.679277	-0.00904654	0.611259	-0.0315676	0.429341	-0.028305
	T_cell.CD4	0.0449045	0.0851729	0.703095	0.00152819	0.908937	-0.00191285	0.287298	0.0455132		T_cell.CD4	0.273622	0.0351503	0.446358	-0.0249455	0.113833	-0.0351144	0.688459	-0.0155887
	T_cell.CD8	0.0864489	0.0381807	0.000666077	0.0802291	0.54484	0.0239206	0.0352886	-0.0522346		T_cell.CD8	0.260685	-0.0556701	0.783079	-0.016621	0.774024	0.00245665	0.866539	-0.0176901
	Neutrophil	0.0577032	0.0532283	0.00452389	0.156327	0.781122	0.00652965	0.388946	-0.0159755		Neutrophil	0.0232815	-0.0924685	0.296537	0.0648113	0.774024	-0.0122341	0.133866	-0.0722172
	Macrophage	0.129307	-0.0861509	0.185268	0.0868275	0.612101	-0.0585436	0.826188	-0.0351824		Macrophage	0.000146371	-0.169891	0.0239507	-0.176514	0.64264	-0.0520081	0.180137	-0.0799167
	DC	0.0809951	0.0112164	0.0573873	0.0100437	0.367141	-0.00279863	0.888881	-0.00130163		DC	0.368078	-0.00517804	0.0439018	-0.0318604	0.00112924	-0.0290383	0.613845	-0.00281865
